# Supplementary material for: Comparative morphological trade-offs between pre- and post-copulatory sexual selection in Giant hissing cockroaches (Tribe: Gromphadorhini)
Source: Sci Rep. 2016 Nov 7;6:36755. doi: 10.1038/srep36755 (PMC5098185; doi:10.1038/srep36755)
Supplement: Supplementary Information [file srep36755-s2.csv]

Comparative morphological trade-offs between pre- and post-copulatory sexual selection in Giant hissing cockroaches (Tribe: Gromphadorhini).
K. L. Durrant, I. M. Skicko, C. Sturrock and S. L. Mowles
spp	body_mm	horn_mm	testes_g	crenulation_length	pronotum_width	body_vol_mm3
Aeluropoda	40.5	3.29	0.0232	45.5	7.353	2144.3181
Aeluropoda	45.5	3.295	0.0283	49	8.885	2025.1743
Aeluropoda	46.2	2.965	0.0352	48.2	8.107	2895.4833
Aeluropoda	46.8	4.08	0.0488	54.6	10.686	NA
Aeluropoda	47.8	2.89	0.0461	61.2	16.971	2726.795907
Aeluropoda	48.2	3.705	0.0396	60.5	10.544	NA
Aeluropoda	48.6	2.93	0.0357	58.1	9.33	2396.70447
Aeluropoda	49	3.64	0.0322	54.4	10.635	2903.5269
Aeluropoda	49.6	3.965	0.0481	62.7	13.147	3226.61583
Aeluropoda	51.1	3.13	0.0383	59.2	9.616	3236.10687
Aeluropoda	51.1	3.51	0.0417	60.8	12.393	3248.214894
Aeluropoda	54	5.175	0.0093	59.2	10.825	6324.39561
Aeluropoda	54.4	3.52	0.0355	69.3	16.31	3764.24154
Aeluropoda	54.6	3.54	0.0573	49.6	8.853	4161.80628
Aeluropoda	56	3.905	0.0515	61.9	12.801	3358.77915
Aeluropoda	58	3.825	0.0645	60.5	12.738	4337.836947
Aeluropoda	58.1	4.11	0.0404	59.2	10.684	3964.57386
Aeluropoda	58.9	4.3	0.0295	56	9.818	5455.28706
Aeluropoda	59.2	3.75	0.0432	47.8	8.478	4626.808122
Aeluropoda	59.2	4.15	0.0382	58	9.501	5297.92236
Aeluropoda	59.2	4.225	0.0477	46.8	10.318	5130.2955
Aeluropoda	59.8	4.135	0.0549	67.8	14.09	4670.4762
Aeluropoda	60.5	3.765	0.0382	69	16.232	5163.67626
Aeluropoda	60.5	4.535	0.0453	48.6	8.062	4555.40919
Aeluropoda	60.8	3.99	0.0546	46.2	8.147	5463.32313
Aeluropoda	61.2	4.29	0.0523	51.1	9.301	6141.87159
Aeluropoda	61.9	4.94	0.0472	63.9	10.564	5973.93654
Aeluropoda	62.7	4.505	0.0357	59.8	11.363	5865.70581
Aeluropoda	63.6	5.09	0.0454	40.5	8.417	6072.57789
Aeluropoda	63.9	3.895	0.0406	58.9	14.16	4695.292827
Aeluropoda	67.8	5.105	0.0702	63.6	15.939	6142.88334
Aeluropoda	69	5.895	0.0483	51.1	9.937	9031.0059
Aeluropoda	69.3	5.195	0.0531	54	11.878	8384.71377
Gromphadorhina	57.53	5.505	0.02803	NA	NA	5236.24
Gromphadorhina	58.25	5.61	0.02594	NA	NA	5916.48
Gromphadorhina	59.12	5.535	0.02389	NA	NA	5637.15
Gromphadorhina	59.24	5.32	0.02901	NA	NA	4750.52
Gromphadorhina	60.61	5.425	0.01855	NA	NA	6231.99
Gromphadorhina	60.62	5.695	0.01945	NA	NA	6298.18
Gromphadorhina	60.99	6.125	0.02753	NA	NA	6661.72
Gromphadorhina	61.37	6.125	0.02232	NA	NA	6312.38
Gromphadorhina	61.93	5.575	0.02746	NA	NA	5344.94
Gromphadorhina	62.07	6.115	0.02337	NA	NA	6236.98
Gromphadorhina	62.28	6.275	0.02954	NA	NA	6589.11
Gromphadorhina	62.29	5.89	0.02863	NA	NA	6578.4
Gromphadorhina	62.74	6.39	0.0258	NA	NA	7324.35
Gromphadorhina	62.79	6.02	0.02439	NA	NA	7135.55
Gromphadorhina	63.11	6.285	0.03007	NA	NA	8197.74
Gromphadorhina	63.2	8.09	0.028	NA	NA	10631.09
Gromphadorhina	63.74	6.28	0.02528	NA	NA	7967.46
Gromphadorhina	63.83	6.74	0.03939	NA	NA	7511.22
Gromphadorhina	63.97	5.985	0.02629	NA	NA	6418.03
Gromphadorhina	64.05	5.855	0.02891	NA	NA	7426.42
Gromphadorhina	64.51	5.755	0.02834	NA	NA	6391.48
Gromphadorhina	64.58	6.025	0.02123	NA	NA	6220.46
Gromphadorhina	65.39	6.89	0.02699	NA	NA	8557.51
Gromphadorhina	65.44	6.465	0.02368	NA	NA	7653.78
Gromphadorhina	65.67	6.77	0.03194	NA	NA	8501.86
Gromphadorhina	65.69	6.94	0.01866	NA	NA	7502.81
Gromphadorhina	68.07	7.475	0.03216	NA	NA	8922.18
Gromphadorhina	68.49	6.465	0.03337	NA	NA	8341.53
Gromphadorhina	70.53	7.985	0.03756	NA	NA	10884.03
Gromphadorhina	70.57	7.575	0.03354	NA	NA	8968.1
Gromphadorhina	71.81	8.24	0.03592	NA	NA	8825.12
Gromphadorhina	71.87	7.08	0.03348	NA	NA	8904.63
Gromphadorhina	71.95	8.34	0.04132	NA	NA	12421.03
Gromphadorhina	72.16	7.52	0.01977	NA	NA	11674.38
Gromphadorhina	74.18	8.305	0.02347	NA	NA	15753
Gromphadorhina	74.37	8.445	0.02566	NA	NA	12213.57
Gromphadorhina	76.88	10.145	0.02726	NA	NA	15647.19
Gromphadorhina	77.82	8.585	0.03282	NA	NA	13201.96
Gromphadorhina	78.29	8.88	0.03778	NA	NA	13740
Gromphadorhina	78.33	9.945	0.03128	NA	NA	15802.97
Gromphadorhina	79.47	8.27	0.03028	NA	NA	12762.32
Gromphadorhina	79.54	7.82	0.03572	NA	NA	10657.73
Gromphadorhina	82.87	10.81	0.04833	NA	NA	18251.26
Gromphadorhina	83.18	9.85	0.01637	NA	NA	14647.21
Gromphadorhina	83.65	10.06	0.01665	NA	NA	18844.55
Gromphadorhina	84.31	10.735	0.02452	NA	NA	18430.39
